# Supplementary material for: New Halogenated Compounds from Halimeda macroloba Seaweed with Potential Inhibitory Activity against Malaria
Source: Molecules. 2022 Aug 31;27(17):5617. doi: 10.3390/molecules27175617 (PMC9457719; doi:10.3390/molecules27175617)
Supplement: Supplementary file 1 [file molecules-27-05617-s001.zip]

Archive with 1 entries (1 files):
- molecules-1890774-supplementary.pdf
